# Supplementary material for: A Schematic Colorimetric Assay for Sialic Acid Assay Based on PEG-Mediated Interparticle Crosslinking Aggregation of Gold Nanoparticles
Source: Biosensors (Basel). 2023 Jan 20;13(2):164. doi: 10.3390/bios13020164 (PMC9953623; doi:10.3390/bios13020164)
Supplement: Supplementary file 1 [file biosensors-13-00164-s001.zip]

Archive with 1 entries (1 files):
- biosensors-2144061-supplementary.pdf
